# Supplementary material for: Female-enriched Eggerthella lenta drives neuroinflammation and IFN-γ via host receptor TLR2
Source: bioRxiv. 2026 Mar 23:2026.03.16.711194. Preprint. [Version 2] doi: 10.64898/2026.03.16.711194 (PMC13042044; doi:10.64898/2026.03.16.711194)
Supplement: Supplement 2 — Supplementary Data 2. Interactive volcano plot for sex-associated species prevalence model, related to Figure 1 and Figure S1 [file media-2.zip]

Archive with 2 entries (2 files):
- RRock_Cell_DataS2.html
- __MACOSX/._RRock_Cell_DataS2.html
